# Supplementary material for: Opening the tap: Increased riverine connectivity strengthens marine food web pathways
Source: PLoS One. 2019 May 23;14(5):e0217008. doi: 10.1371/journal.pone.0217008 (PMC6532889; doi:10.1371/journal.pone.0217008)
Supplement: S1 Table — (XLSX) [file pone.0217008.s002.xlsx]

## Sheet: CABDietcomposition
Node	Prey \ predator	2	3	4	5	6	7	8	9	10	11	12	13	14	15	16	17	18	19	20	21	22	23	24	25	26	27	28	29	30	31	32	33	34	35	36	37	38	39	40	41	42	43	44	45	46	47	48	49
1	Phytoplankton	0.314075	0.234243	0.775168	0.740383	0.0932667	0.191182	0.152763	0.158056	0.405954	0.208318	0.719082	0	0.068622	0	0	0	0.301301	0.239	0.177	0	0	0	0	0	0	0	0	0	0	0	0	0	0	0	0	0	0	0	0	0	0	0	0	0	0	0	0	0
2	Bacteria	0	0.218118	0	0	0.0216899	0	0.178588	0.160735	0.198026	0.208318	0.108009	0.194069	0.406649	0	0	0	0	0	0	0	0	0	0	0	0	0	0	0	0	0	0	0	0	0	0	0	0	0	0	0	0	0	0	0	0	0	0	0
3	Microzooplankton	0	0.00107336	0.0847046	0.0298418	0.0257438	0	0	0	0	0	0	0	0	0	0	0	0.14014	0.18	0.22	0	0.341234	0	0	0	0	0	0	0	0	0	0	0	0	0	0	0	0	0	0	0	0	0	0	0	0	0	0	0
4	Copepods_S	0	0	0.000342588	0.128594	0.357884	0.231431	0	0.00637654	0	0	0	0	0	0.209583	0.12029	0.488904	0.14014	0.18	0.22	0.00523768	0	4.37629e-05	0.0253142	0.453652	0.0366089	0	0	0.0153357	0	0	0.0151768	4.16939e-05	2.53442e-05	4.08301e-05	1.67281e-05	0.00183125	0.000197702	0	0.000526962	0	0.00110638	0	0.00430102	0.00104944	0	0.001305	0.00349447	0
5	Copepods_L	0	0	0	0.000149575	0.390419	0.384041	0	0.0321471	0	0	0	0	0	0.604646	0.36087	0	0.14014	0.18	0.22	0	0.19157	0	0.000153321	0.171944	0	0	0	0.0153357	0	0	0	0	0	0	0	0.00215145	0	0	0	0	0	0	0	0	0	0	0	0
6	Gelatinous_Zooplankton	0	0	0	0.0280385	5.2768e-05	0	0	0	0	0	0	0	0	0	0.0250033	0.00344918	0	0	0	0	0	0.00133008	0.451806	0.0183673	0.01677	0.00439797	0.00197947	0	0	0	0	0	0	0.381685	0.17251	0	0.000187291	0.000105985	0.0017353	0	0	0	0.00107526	0	0	0	0	0
7	Micronekton	0	0	0	0	0	0.00048634	0.0727445	0.0629547	0.0346546	0.0698478	0	0	0.137244	0.0471561	0.440847	0.244175	0	0	0	0.973822	0	0.198384	0.100295	0.186326	0.00817092	0.001227	0	0.0528231	0.0164134	0.0023519	0.482976	0.277669	0	0.0821137	0.0223749	0.154845	0.0209968	0.00264537	0.139919	0.829725	0.081872	0.13563	0.0344081	0.268657	0.0388848	0.014355	0.0547467	0.0348697
8	Macrobenthos_polychaete	0	0	0	0	0	0	0.000328972	0.158056	0	0.0680613	0	0.108355	0	0.0650107	0.00131596	0.0359459	0	0	0	0.00523768	0	0.0014605	0.0173671	0.000827305	0.00137397	0.000438499	0.000464476	0.0107918	0.0359042	0.0329266	0.00457275	0.00397619	0	0.0187814	0.00681584	0.077358	0.0207012	0.0142219	0.0832004	0	0.318637	0.256078	0.497843	0.00104944	0	0.160515	0.253931	0.0216433
9	Macrobenthos_crustaceans	0	0	0	0.000384332	0	0	0.00603773	0.000387154	0	0.0103092	0	0.0906518	0.00741141	0.0549137	0	0.17557	0	0	0	0	0.0339239	0.698126	0.280575	0.134659	0.0502778	0.00125855	0.000357229	0.463547	0.240045	0.0388063	0.0836455	0.0315952	0.00101794	0.0365558	0.0213304	0.488767	0.127281	0.0239209	0.245756	0.0194627	0.16485	0.46256	0.356984	0.115438	0.048606	0.18223	0.290623	0.062525
10	Macrobenthos_mollusks	0	0	0	0	0	0	0.000786967	0.0256874	4.35005e-05	0.0232319	0	0.170995	0	0	0.00263192	0.000989802	0	0	0	0	0	0.000525155	0.002089	0.000294368	0.00089363	5.79902e-05	0.000357229	0.00283995	0.0430851	0.0188152	0.006274	0.0122773	0	0.0994069	0.0853536	0.0167224	0.0528977	0.0469384	0.0484615	0	0.245616	0.00506083	0.0193546	0.00839551	0.00364545	0.15921	0.136284	0.0589178
11	Macrobenthos_others	0	0	0	0	0	0	0.0126594	0.0264458	0.0121308	0.000376711	0	0.167692	0.0953083	0	0.00131596	0.010299	0	0	0	0	0	0.010788	0.00507609	0.00359781	0.000618008	8.15269e-06	0.000196067	0.00283995	0.00205167	0.00352785	7.67959e-05	0.000388491	0	0.00331845	0.00497781	0.0895013	0.0826242	0.0118975	0.287647	0	0.00663827	0.0232798	0.0440854	0	0	0.00522	0.0477577	0.0012024
12	Megabenthos_filters	0	0	0	0	0	0	0.00129641	0.00561251	0.00302885	0.0011885	0	0.0133288	0	0	0	0	0	0	0	0	0	0	0	0	0	0	0.000391215	0	0.00820669	0.00117595	0	0	0	0.0211785	0.100415	0.0150408	0.0378765	0.0307563	0.00619525	0	0	0	0.00107526	0	0	0.00261	0	0.0012024
13	Megabenthos_others	0	0	0	0	0	0	0.00172854	0.00517023	0.000746582	0.0065011	0	5.68399e-05	0	0.00600256	0.00394788	0.0250585	0	0	0	0	0	0.0231504	0.000243924	6.22152e-05	0.0243807	0.00184329	0.00109593	0.0107918	0.0400076	0.0246949	0.00979704	0.00377676	0	0.0124273	0.0256344	0.0301732	0.160174	0.121541	0.0449269	0	0.0862975	0.0819855	0.0161288	0.0619169	0.0668333	0.24273	0.129295	0.393186
14	Shrimp	0	0	0	0	0	0	0	0	0	0	0	0	0.00114398	0.0104791	0.0104335	0.00939867	0	0	0	0	0	0.00755858	0.00098462	0.000752817	0.00156991	0.00120489	5.53753e-05	0.00283995	0.00102583	0	0.0208302	0.0359482	0.327545	0.0110304	0.00692624	0.111506	0.0963745	0.0159362	0.0178622	0.0686922	0.00663827	0.0253042	0.00322576	0.026236	0.0072909	0.0163125	0.0151427	0.0360721
15	Mesopelagic	0	0	0	0	0	0	0	0	0	0	0	0	0	0	0	0	0	0	0	0	0	0	0	0	0.0100803	0.000293851	0	0	0	0	0	0	0	0.00307231	0.000769047	0	7.37435e-06	0	1.85515e-05	0	0	0	0	0.00104944	0	0.0103152	0	0.0012024
16	Atlantic_herring	0	0	0	0	0	0	0	0	0	0	0	0	0	0	0	0.000100856	0	0	0	0	0.219408	0	0	0	0.00386356	0.191609	0.251303	0	0.0246195	0.0781561	0	0	0	0.104486	0.234191	0	0.162524	0.279616	0.0799113	0.003	0	0	0.00107526	0	0.139239	0.0400091	0	0.0877965
17	Anadromous_alosines	0	0	0	0	0	0	0	0	0	0	0	0	0	0	0	0	0	0	0	0	0.0050252	0	0	0	0	0.00734899	0.00509604	0.00180187	0.00412142	0.00581848	0	0.000517003	0.000523599	0.00031274	0.00304461	0	0.000538237	0.00557671	0.000268114	0.00201186	0	0	0	0	0.00523064	0.0030358	0	0.00575643
18	Atlantic_menhaden_S	0	0	0	0	0.00239523	0	0	0	0	0	0	0	0	0	0	0	0	0	0	0	0	0	0	0	0.160884	0.152131	0.00528282	0.0647508	0.118997	0.118771	0	0.0491448	0.0545564	0.000666792	0.00510357	0	0.105121	0	0	0	0	0	0	0	0	0.001305	0	0.0288577
19	Atlantic_menhaden_M	0	0	0	0	0	0	0	0	0	0	0	0	0	0	0	0	0	0	0	0	0	0	0	0	0	0.0293265	0.00474099	0	0.0798306	0.0905481	0	0	0.0110766	0	0.059409	0	0	0	0	0	0	0	0	0	0	0	0	0
20	Atlantic_menhaden_L	0	0	0	0	0	0	0	0	0	0	0	0	0	0	0	0	0	0	0	0	0	0	0	0	0	0.0018329	0.0382454	0	0.00102583	0.0819283	0	0	0.000252525	0	0.0133435	0	0	0.207443	0	0	0	0	0	0	0	0	0	0
21	Anchovies	0	0	0	0	0	0	0	0	0	0	0	0	0	0	0.032899	0.00101097	0	0	0	0	0.179597	0	0	0.0236616	0.603649	0.383163	0.0971441	0.314343	0.243123	0.301043	0.374747	0.525396	0.48776	0.000945939	0.0161915	0	1.47487e-05	9.18744e-06	0	0	0.0354549	0	0	0.132634	0.130021	0.01827	0.0454281	0.00360721
22	Mackerel	0	0	0	0	0	0	0	0	0	0	0	0	0	0	0	0	0	0	0	0	0	0	0	0	0	0.000977183	0.0104526	0	0.00100406	0.010028	0.00100009	0	0	0.0248945	0.0253802	0	0.00430814	0.00512684	0.0101828	0.0200453	0	0	0	0	0.0142535	0.00306766	0	0.00505685
23	Squid	0	0	0	0	9.95586e-05	0	0	0	0	0	0	0	0	0	0	6.72881e-05	0	0	0	0	0.0201614	0.00200091	0.0090043	0.00200183	0	0.0883151	0.0550343	0.00056799	0.0101044	0.0430114	0.000815729	0.0150644	0.0240321	0.0573403	0	0	0.00589646	0.00561294	0.00180693	0.020226	0.0110638	0	0	0.10442	0.10025	0.0309234	0.012813	0.0307093
24	Butterfish	0	0	0	0	0	0	0	0	0	0	0	0	0	0	0	0	0	0	0	0	0	0.0256796	0	0	0	0.056614	0.068729	0	0.0102487	0.0163945	1.73531e-05	0.00480172	0.0211962	0.00685392	0.0121393	0	0.000167058	0.00367744	0.00107114	0.00614611	0.00663827	0	0	0.00314832	0.0595424	0.016965	0	0.0168337
25	Small_pelagics	0	0	0	0	0	0	0	0	0	0	0	0	0	0	5.26384e-05	0.00503024	0	0	0	0	0.0090795	0	0	0.000500464	0.00513384	0.00533268	0.0158901	0.00503926	0.00121045	0.00870202	0	0.00382577	0	0.0151427	0.0104109	0.0107062	0.0154176	0.0112193	0.0101457	0.0101663	0.0031021	0.0101016	0.020443	0.00420196	0.0174437	0.000515402	0	0.00618548
26	Bluefish_S	0	0	0	0	0	0	0	0	0	0	0	0	0	0	0	0	0	0	0	0	0	0	0	0	0	0.00511977	0.0107881	0	0.00100403	0.00100218	0	0	0.0206155	0.000298547	2.32656e-05	0	0	0.0102192	0	0	0	0	0	0	0.00101717	0	0	0.00119639
27	Bluefish_M	0	0	0	0	0	0	0	0	0	0	0	0	0	0	0	0	0	0	0	0	0	0	0	0	0	0	0.0127601	0	0	0.00117595	0	0	0	0	2.58507e-06	0	0	0.00372368	0	0	0	0	0	0	0	0	0	0
28	Bluefish_L	0	0	0	0	0	0	0	0	0	0	0	0	0	0	0	0	0	0	0	0	0	0	0	0	0	0	0	0	0	0	0	0	0	0	0	0	0	0.000323798	0	0	0	0	0	0	0	0	0	0
29	Striped_bass_S	0	0	0	0	0	0	0	0	0	0	0	0	0	0	0	0	0	0	0	0	0	0	0	0	0.000972043	0.0011339	0	0	0.00102583	0.0023519	0	0	0	0.0050765	0.00229214	0	0	0	0	0	0	0	0	0	0	0	0	0
30	Striped_bass_M	0	0	0	0	0	0	0	0	0	0	0	0	0	0	0	0	0	0	0	0	0	0	0	0	0	0	0	0	0	0.00117595	0	0	0	0	0.000268229	0	0	0	0	0	0	0	0	0	0	0	0	0
31	Striped_bass_L	0	0	0	0	0	0	0	0	0	0	0	0	0	0	0	0	0	0	0	0	0	0	0	0	0	0	0	0	0	0	0	0	0	0	0	0	0	0	0	0	0	0	0	0	0	0	0	0
32	Weakfish_S	0	0	0	0	0	0	0	0	0	0	0	0	0	0	0	0	0	0	0	0	0	0	0	0	0.0152032	0.00505756	0.000436912	0.00113598	0.00410334	0	7.07519e-05	0.00573101	0.0109167	0.000470985	0.000672161	0	0	0	0	0	0	0	0	0.00209888	0.0214242	0.00261	0	0.00480962
33	Weakfish_M	0	0	0	0	0	0	0	0	0	0	0	0	0	0	0	0	0	0	0	0	0	0	0	0	0	0.000314015	0.000246644	0	0	0	0	0	0.0182825	0	0.000246144	0	0	0	0	0	0	0	0	0	0.00364545	0	0	0
34	Weakfish_L	0	0	0	0	0	0	0	0	0	0	0	0	0	0	0	0	0	0	0	0	0	0	0	0	0	0	0	0	0	0	0	0	0	0	0	0	0	0	0	0	0	0	0	0	0	0	0	0
35	Dogfish_S	0	0	0	0	0	0	0	0	0	0	0	0	0	0	0	0	0	0	0	0	0	0	0	0	0	0.000128939	0.00248224	0	0	0	0	0	0	0	0.0019993	0	0	0.0018156	0	0	0	0	0	0	0.00121515	0	0	0.00601202
36	Dogfish_M	0	0	0	0	0	0	0	0	0	0	0	0	0	0	0	0	0	0	0	0	0	0	0	0	0	0	0	0	0	0	0	0	0	0	0	0	0	3.70531e-05	0	0	0	0	0	0	0	0	0	0
37	Cod_S	0	0	0	0	0	0	0	0	0	0	0	0	0	0	0	0	0	0	0	0	0	0	0	0	0	0	0	0	0	0	0	0	0	0.000749999	0.000792839	0	0.000315554	0.00606816	0	0	0	0	0	0	0	0	0	0.00311141
38	Cod_M	0	0	0	0	0	0	0	0	0	0	0	0	0	0	0	0	0	0	0	0	0	0	0	0	0	0	0	0	0	0	0	0	0	0	0.00020311	0	0	0.00306583	0	0	0	0	0	0	0	0	0	0
39	Cod_L	0	0	0	0	0	0	0	0	0	0	0	0	0	0	0	0	0	0	0	0	0	0	0	0	0	0	0	0	0	0	0	0	0	0	1.10117e-05	0	0	4.66782e-10	0	0	0	0	0	0	0	0	0	0
40	Haddock	0	0	0	0	0	0	0	0	0	0	0	0	0	0	0	0	0	0	0	0	0	0	0	0	0	0	0.0634581	0	0	0	0	0	0	8.82351e-05	0.00139783	0	0.00199541	0.0135353	1.38209e-07	0.00770542	0	0	0	0.00209888	0.0315939	0.00782999	0	0.00841683
41	Hake	0	0	0	0	0	0	0	0	0	0	0	0	0	0	0.000131596	0	0	0	0	0	0	0.00159669	0	0	0	0.0102548	0.189893	0.0141998	0.00718085	0.0164633	0	0	0.00138061	0.052935	0.0751109	0.00124686	0.0592993	0.0799605	0.0110568	0.0128092	0	0	0	0.126982	0.0668333	0.00123582	0	0.0289737
42	Croaker	0	0	0	0	0	0	0	0	0	0	0	0	0	0	0	0	0	0	0	0	0	0	0	0	0	0.0037448	0	0.00170397	0.00307751	0.0117595	0	0	0	0	0.00233496	0	0	0	0	3.67419e-06	0	0	0	0.0136427	0.00607575	0.00652499	0.00116482	0.00601202
43	Yellowtail_flounder_S	0	0	0	0	0	0	0	0	0	0	0	0	0	0	0	0	0	0	0	0	0	0	0	0	0	0.00101981	0.00101819	0	0	0	0	0	0	5.95355e-06	0.00125309	0	0.000358034	0.00230172	0	3.62052e-06	0	0	0	0	0	0	0	0.0012024
44	Yellowtail_flounder_L	0	0	0	0	0	0	0	0	0	0	0	0	0	0	0	0	0	0	0	0	0	0	0	0	0	3.15404e-05	0	0	0	0	0	0	0	0	0.000487311	0	0	0.00204115	0	0	0	0	0	0	0	0	0	0
45	Summer_ flounder_S	0	0	0	0	0	0	0	0	0	0	0	0	0	0	0	0	0	0	0	0	0	0	0	0	0	0.00122813	0.00167257	0	0	0	0	0	0	0.000260577	0.00101545	0	0	0	0	2.82327e-06	0	0	0	0	0	0	0	0
46	Summer _flounder_L	0	0	0	0	0	0	0	0	0	0	0	0	0	0	0	0	0	0	0	0	0	0	0	0	0	0	0	0	0	0	0	0	0	0	0.000295492	0	0	0	0	0	0	0	0	0	0	0	0	0
47	Skate	0	0	0	0	0	0	0	0	0	0	0	0	0	0	0	0	0	0	0	0	0	0.0292317	0	0	0	0	0.00336474	0	0	0	0	0	0	0.000774704	0.00723166	0	0.00102605	0.0034768	0	0	0	0	0	0	0	0.001305	0	0.038477
48	Demersal_benthivores_other	0	0	0	0	0	0	0	0	0	0	0	0	0	0	0	0	0	0	0	0	0	0	0	0	0	0.0344213	0.101809	0.0113598	0.0482143	0.0752607	0	0.0298469	0.0131618	0.0242061	0.0392468	0	0.0319549	0.058642	0.00761542	0	0.00221276	0	0	0.0902518	0.166475	0.0520249	0.00931858	0.0532583
49	Demersal_piscivores _other	0	0	0	0	0	0	0	0	0	0	0	0	0	0	0	0	0	0	0	0	0	0.000124839	0	0	4.31305e-06	0.0015611	0.00254282	0	0.00923252	0	0	0	0.000280612	0	0.0145526	0	0.00347499	0.00961623	0.00133409	0	0.0188084	0	0	0	0.0121515	0.003915	0	0.0252505
50	Demersal_omnivores_other	0	0	0	0	0	0	0	0	0	0	0	0	0	0	0.000261834	0	0	0	0	0	0	0	0	0.000344024	0.0595463	0.00860302	0.0527122	0.00795186	0.0451368	0.0141114	0	0	0.00737699	0.0348795	0.0242253	0.000150936	0.00827029	0.0189266	0.00035936	0	0.0110638	0	0	0.0367304	0.0583272	0.01566	0	0.0276553
51	Medium_pelagic_other	0	0	0	0	0	0	0	0	0	0	0	0	0	0	0	0	0	0	0	0	0	0	0	0	0	0	0	0	0	0	0	0	0	0	0	0	0	0	0	0	0	0	0	0	0	0	0	0
52	Sharks _coastal	0	0	0	0	0	0	0	0	0	0	0	0	0	0	0	0	0	0	0	0	0	0	0	0	0	0	0	0	0	0	0	0	0	0	0	0	0	0	0	0	0	0	0	0	0	0	0	0
53	Sharks_pelagic	0	0	0	0	0	0	0	0	0	0	0	0	0	0	0	0	0	0	0	0	0	0	0	0	0	0	0	0	0	0	0	0	0	0	0	0	0	0	0	0	0	0	0	0	0	0	0	0
54	Large_pelagics_HMS	0	0	0	0	0	0	0	0	0	0	0	0	0	0	0	0	0	0	0	0	0	0	0	0	0	0	0	0	0	0	0	0	0	0	0	0	0	0	0	0	0	0	0	0	0	0	0	0
55	Pinnipeds	0	0	0	0	0	0	0	0	0	0	0	0	0	0	0	0	0	0	0	0	0	0	0	0	0	0	0	0	0	0	0	0	0	0	0	0	0	0	0	0	0	0	0	0	0	0	0	0
56	Baleen_whales	0	0	0	0	0	0	0	0	0	0	0	0	0	0	0	0	0	0	0	0	0	0	0	0	0	0	0	0	0	0	0	0	0	0	0	0	0	0	0	0	0	0	0	0	0	0	0	0
57	Odontocetes	0	0	0	0	0	0	0	0	0	0	0	0	0	0	0	0	0	0	0	0	0	0	0	0	0	0	0	0	0	0	0	0	0	0	0	0	0	0	0	0	0	0	0	0	0	0	0	0
58	Seabird	0	0	0	0	0	0	0	0	0	0	0	0	0	0	0	0	0	0	0	0	0	0	0	0	0	0	0	0	0	0	0	0	0	0	0	0	0	0	0	0	0	0	0	0	0	0	0	0
59	Detritus	0.685925	0.546566	0.139784	0.0726091	0.10845	0.192859	0.573066	0.35837	0.345415	0.403847	0.172909	0.254852	0.283622	0.00220886	0	0	0.278278	0.221	0.163	0.0157023	0	0	0.107092	0.00300914	0	0	0	0	0	0	0	0	0	0	0	0	0	0	0	0	0	0	0	0	0	0	0	0
[truncated: 9 more columns]
